# Supplementary material for: Molecular Engineering of Binder for Improving the Mechanical Properties and Recyclability of Energetic Composites
Source: Nanomaterials (Basel). 2023 Mar 17;13(6):1087. doi: 10.3390/nano13061087 (PMC10051099; doi:10.3390/nano13061087)
Supplement: Supplementary file 1 [file nanomaterials-13-01087-s001.zip]

Archive with 1 entries (1 files):
- nanomaterials-2280929-supplementary.pdf
